# Supplementary material for: Brewers’ Spent Grain-Derived Arabinoxylan as a Sustainable Filler for Enhanced PHBV Biocomposites
Source: Polymers (Basel). 2025 Jan 5;17(1):114. doi: 10.3390/polym17010114 (PMC11723018; doi:10.3390/polym17010114)
Supplement: Supplementary file 1 [file polymers-17-00114-s001.zip]

Archive with 1 entries (1 files):
- polymers-3407654-supplementary.pdf
